# Supplementary material for: Phenotypic Variability of MEGF10 Variants Causing Congenital Myopathy: Report of Two Unrelated Patients from a Highly Consanguineous Population
Source: Genes (Basel). 2021 Nov 10;12(11):1783. doi: 10.3390/genes12111783 (PMC8620084; doi:10.3390/genes12111783)
Supplement: Supplementary file 1 [file genes-12-01783-s001.zip › Supplementary Table S1.xlsx]

## Sheet: Reported MEGF10 Mutations
	Variant Name (cDNA)	Variant Type	Variant Name (Amino Acid)	Phenotypic Details	Ethnicity	References
1	c.211C>T	Missense	p.R71W	Minicore myopathy	Portuguese	Boyden (2012) Neurogenetics 13, 115
2	c.230G>A	Missense	p.R77Q	Minicore myopathy	French-F/German-M	Liewluck (2016) Muscle Nerve 53, 984
3	c.352T>C	Missense	p.C118R	Muscular dystrophy, limb girdle	Unknown	Harris (2017) Orphanet J Rare Dis 12, 151
4	c.352T>C	Missense	p.C118R	Muscular dystrophy, limb girdle	Unknown	Harris (2018) Neuromuscul Disord 28: 48
5	c.976T>C	Missense	p.C326R	Minicore myopathy	Mixed European Origin	Boyden (2012) Neurogenetics 13, 115
6	c.1559G>A	Nonsense	p.W520*	EMARDD	Sri Lankan	Logan (2011) Nat Genet 43, 1189
7	c.1833T>G	Missense	p.C611W	Minicore myopathy	French-F/German-M	Liewluck (2016) Muscle Nerve 53, 984
8	c.2211G>A	Nonsense	p.W737*	Muscle weakness	Canadian/Not Specified	Wu (2018) Can J Neurol Sci epub, epub
9	c.2301C>A	Nonsense	p.C767*	EMARDD	Qatari	Logan (2011) Nat Genet 43, 1189
10	c.2320T>C	Missense	p.C774R	EMARDD	English	Logan (2011) Nat Genet 43, 1189
11	c.2320T>C	Missense	p.C774R	EMARDD	Mixed European ancestry	Boyden (2012) Neurogenetics 13: 115
12	c.2429G>A	Missense	p.C810Y	Minicore myopathy	Japanese	Takayama (2016) Neuromuscul Disord 26, 604
13	c.3144T>G	Nonsense	p.Y1048*	EMARDD	Turkish	Logan (2011) Nat Genet 43, 1189
14	c.1426+1G>T	Splicing error		Muscular dystrophy, limb girdle	Unknown	Harris (2017) Orphanet J Rare Dis 12, 151
15	c.1426+1G>T	Splicing error		Muscular dystrophy, limb girdle	Unknown	Harris (2018) Neuromuscul Disord 28: 48
16	c.2981-2A>G	Splicing error		Minicore myopathy	Japanese	Takayama (2016) Neuromuscul Disord 26, 604
17	c.2980+5G>C	Splicing error		EMARDD	Saudi	THIS STUDY
18	c.131_132delTG	Small deletion		EMARDD	Japanese	Takayama (2014) Neuromuscul Disord 24 848
19	c.131_132delTG	Small deletion		EMARDD	Japanese	Takayama (2016) Neuromuscul Disord 26: 604
20	c.1325delC	Small deletion	p.Pro442Hfs*9	EMARDD	English	Logan (2011) Nat Genet 43, 1189
21	c.1557delA	Small deletion	p.Trp520fs*	Myopathy, areflexia, respiratory distress, and dysphagia	Unkown (M+P)	Posey (2017) N Engl J Med 376, 21
22	c.1557delA	Small deletion	p.Trp520fs*	Myopathy, areflexia, respiratory distress, and dysphagia	Emarati	Alabdullatif (2017) Clin Genet 91: 616
23	c.2288_2297dup10	Small insertion	p.Asp766EfsX4	EMARDD	Pakistani	Logan (2011) Nat Genet 43, 1189
24	c.3132dupA	Small insertion		Hypotonia & poor ventilation	Saudi?	Monies (2017) Hum Genet 136, 921
25	c.3132dupA	Small insertion		EMARDD	Saudi	THIS STUDY
26	N/A	Large deletion (757 bp in exon 7)		EMARDD	Arab	Pierson (2013) Neuromuscul Disord 23, 483
